# Supplementary material for: Betulinic Acid Decorated with Polar Groups and Blue Emitting BODIPY Dye: Synthesis, Cytotoxicity, Cell-Cycle Analysis and Anti-HIV Profiling
Source: Biomedicines. 2021 Aug 28;9(9):1104. doi: 10.3390/biomedicines9091104 (PMC8472287; doi:10.3390/biomedicines9091104)
Supplement: Supplementary file 1 [file biomedicines-09-01104-s001.zip]

Archive with 1 entries (1 files):
- biomedicines-1332342-supplementary.pdf
